# Supplementary material for: Assessment of Postural Control and Gait in Patients with Chronic Stroke After Treadmill Perturbation-Based Training: A Randomized Clinical Trial
Source: J Clin Med. 2025 Aug 30;14(17):6142. doi: 10.3390/jcm14176142 (PMC12429574; doi:10.3390/jcm14176142)
Supplement: Supplementary file 1 [file jcm-14-06142-s001.zip]

Archive with 1 entries (1 files):
- jcm-3794987-supplementary.pdf
